# Supplementary material for: Occupational Disruptions during the COVID-19 Pandemic and Their Association with Healthcare Workers’ Mental Health
Source: Int J Environ Res Public Health. 2021 Sep 2;18(17):9263. doi: 10.3390/ijerph18179263 (PMC8431156; doi:10.3390/ijerph18179263)
Supplement: Supplementary file 1 [file ijerph-18-09263-s001.zip]

Archive with 2 entries (2 files):
- Supplement 1 Survey questionnaire.pdf
- table S1.pdf
